# Supplementary material for: Development and In-Depth Characterization of Bacteria Repellent and Bacteria Adhesive Antibody-Coated Surfaces Using Optical Waveguide Biosensing
Source: Biosensors (Basel). 2022 Jan 20;12(2):56. doi: 10.3390/bios12020056 (PMC8869200; doi:10.3390/bios12020056)
Supplement: Supplementary file 1 [file biosensors-12-00056-s001.zip]

Archive with 1 entries (1 files):
- biosensors-1519019-supplementary.pdf
